# Supplementary material for: VGluT1 Deficiency Impairs Visual Attention and Reduces the Dynamic Range of Short-Term Plasticity at Corticothalamic Synapses
Source: Cereb Cortex. 2019 Nov 11;30(3):1813–29. doi: 10.1093/cercor/bhz204 (PMC7132919; doi:10.1093/cercor/bhz204)
Supplement: Suppl_Fig2_bhz204 [file suppl_fig2_bhz204.zip]

Archive with 1 entries (1 files):
- Suppl_Fig2_bhz204.eps
